# Supplementary material for: Mitigating the Spread and Translocation of Salmonella Enteritidis in Experimentally Infected Broilers under the Influence of Different Flooring Housing Systems and Feed Particle Sizes
Source: Microorganisms. 2021 Apr 18;9(4):874. doi: 10.3390/microorganisms9040874 (PMC8073070; doi:10.3390/microorganisms9040874)
Supplement: Supplementary file 1 [file microorganisms-09-00874-s001.zip]

Archive with 3 entries (3 files):
- R1_Microorganism_1187049_Suppl  1.pdf
- R1_Microorganism_1187049_Suppl  2.pdf
- R1_Microorganism_1187049_Suppl  3.pdf
